# Supplementary material for: A composite biomarker of neutrophil-lymphocyte ratio and hemoglobin level correlates with clinical response to PD-1 and PD-L1 inhibitors in advanced non-small cell lung cancers
Source: BMC Cancer. 2021 Apr 21;21:441. doi: 10.1186/s12885-021-08194-9 (PMC8059160; doi:10.1186/s12885-021-08194-9)
Supplement: Supplementary file 6 — Additional file 6: Supplementary Table 2. Reference range, names, and units of lab tests analyzed in this study. Supplementary Table 3. Association of lab test results with OS. HRs and p-values are given for different time points. Below/Above represents the number of individuals with lab values below and above the given threshold column B (or the number above/below a 15% change for column L). Column B gives the direction of the abnormal and value for the abnormal lab test. NE = Not estimable. Supplementary Table 4. Association of lab test results with TTD. HRs and p-values are given for different time points. Below/Above represents the number of individuals with lab values below and above the given threshold column B (or the number above/below a 15% change for column L). Column B gives the direction of the abnormal and value for the abnormal lab test. NE = Not estimable. Supplementary Table 5. Association of lab test results with radiographic response. ORs and p-values are given for different time points. Below/Above represents the number of individuals with lab values below and above the given threshold column B (or the number above/below a 15% change for column L). Column B gives the direction of the abnormal and value for the abnormal lab test. NE = Not estimable. Supplementary Table 7. Association of potential predictors with outcome in good and poor prognosis groups. [file 12885_2021_8194_MOESM6_ESM.xlsx]

## Sheet: S2-Reference Ranges
			Reference Range
Variable	Long Name	Units	Low	High	Abnormal Direction (high or low)
BAS	Basophil #	1000/mm3	0	0.3	H
EOS	Eosinophil #	1000/mm3	0.05	0.5	L
LYM	Lymphocyte #	1000/mm3	0.9	2.9	L
MON	Monocyte #	1000/mm3	0.3	0.9	H
NEU or ANC	Absolute Neutrophil Count	1000/mm3	1.7	7	H
PLA	Platelet #	1000/mm3	150	450	H
RBC	Red Blood Cell #	1,000,000/mm3	4.2	6.1	L
WBC	White Blood Cell Count	1000/mm3	3.5	10.5	H
NLR	Neutrophil to Lymphocyte Ratio		0	5	H
PLR	Platelet to Lymphocyte Ratio		0	150	H
dNLR	Derived Neutrophil to Lymphocyte Ratio		0	3	H
ALB	Albumin	g/dL	3.5	5.5	L
ALP	Alkaline Phosphatase	IU/L	44	147	H
ALT	Alanine Aminotransferase	IU/L	10	40	H
AST	Aspartate Aminotransferase	IU/L	10	40	H
BLRt	Bilirubin Total	mg/dL	0	1	H
BUN	Blood Urea Nitrogen	mg/dL	6	20	H
CAL	Calcium	mg/dL	8.5	10.2	H
CHL	Chloride	mEq/L	98	106	L
CO2	Bicarbonate	mEq/L	23	29	L
CRE	Creatinine	mg/dL	0.84	1.21	H
GLU	Glucose	mg/dL	60	140	H
HCT	Hematocrit	%	36	50	L
HGB	Hemoglobin	g/dL	12	17	L
LAC	Lactate, blood	mmol/L	0.5	1	H
LDH	Lactate dehydrogenase	IU/L	105	333	H
MG or MAG	Magnesium	mEq/L	1.5	3	L
MCH	Mean corpuscular hemoglobin	pg	27	31	L
MCHC	Mean corpuscular hemoglobin concentration	g/dL	32	36	L
MCV	Mean corpuscular volume	fL	80	100	H
MPV	Mean platlet volume	fL	8.9	11.8	L
PHOS	Phosphorus	mg/dL	2.5	4.5	H
PHOS	Phosphorus	mg/dL	2.5	4.5	L
POT or K	Potassium	mEq/L	3.5	5.5	H
PRO	Total Protein	g/dL	6.3	8	L
SOD or NA	Sodium	mEq/L	135	147	L
TSH	Thyroid Stimulating Hormone	UIU/ML	0.4	4	H

## Sheet: S3-Table OS
		Baseline			2-8 weeks			8-14 weeks			15% change between baseline and 2-8 weeks
Variable	Threshold	Below/Above (n)	HR	pvalue	Below/Above (n)	HR	pvalue	Below/Above (n)	HR	pvalue	ΔAbove/Below 15%	HR	pvalue
WBC	>10.5	190/55	1.43	0.15	176/53	3.73	<0.001	148/29	3.11	<0.001	69/160	2.36	<0.001
EOS	<0.05	57/187	1.43	0.139	51/177	2.08	0.003	41/131	2.86	<0.001	57/170	1.41	0.161
LYM	<0.9	64/181	1.66	0.029	67/162	2.15	0.001	53/124	2.41	0.001	56/173	1.63	0.046
MON	>0.9	172/73	1.76	0.013	179/50	2.56	<0.001	151/25	1.99	0.035	75/154	1.28	0.285
NEU	>7	178/67	1.88	0.006	163/66	3.71	<0.001	136/41	2.64	0.001	75/154	2.32	<0.001
RBC	<4.2	153/92	1.98	0.005	151/78	1.79	0.018	114/63	1.75	0.056	68/161	1.32	0.269
PLA	>450	223/22	1.25	0.519	216/13	1.7	0.178	168/9	1.54	0.468	40/189	1.44	0.179
NLR	>5	146/99	1.66	0.019	133/96	3.43	<0.001	107/70	3.86	<0.001	81/148	2.78	<0.001
PLR	>150	84/161	1.81	0.011	74/155	2.11	0.005	61/115	2.72	0.001	81/148	1.35	0.186
dNLR	>3	152/93	1.74	0.01	146/83	2.52	<0.001	114/62	3.5	<0.001	71/158	1.98	0.003
ALB	<3.5	89/153	1.78	0.007	115/110	3	<0.002	78/99	3.99	<0.002	75/149	2.15	0.001
SOD	<135	25/219	1.62	0.119	37/192	3.01	<0.003	24/154	4.22	<0.003	75/154	1.36	0.176
ALP	>147	209/33	1.77	0.04	186/39	1.89	0.018	144/33	3.91	<0.004	55/169	2.65	<0.001
ALT	>40	217/25	1.11	0.772	184/41	1.4	0.22	149/27	1.32	0.425	75/149	2.04	0.001
AST	>40	218/24	1.48	0.242	188/37	1.39	0.275	159/18	1.2	0.696	67/157	1.86	0.007
BLRt	>1	221/21	1.25	0.531	205/20	1.6	0.184	164/13	1.85	0.154	39/185	1.35	0.274
BUN	>20	172/72	0.95	0.834	159/70	1.66	0.026	126/52	1.23	0.48	86/143	1.67	0.02
CA	>10.2	214/30	1.08	0.805	219/10	2.71	0.012	166/12	1.35	0.52	33/196	1.07	0.82
CA	<8.5	9/235	1.48	0.587	26/203	3.44	<0.001	17/161	3.74	<0.001	96/133	1.72	0.014
CHL	<98	25/219	1.3	0.409	28/201	2.34	0.002	14/164	2.79	0.005	76/153	1.95	0.003
CO2	<23	20/224	0.88	0.775	37/192	1.41	0.239	18/160	1.62	0.306	106/123	1.33	0.195
CRE	>1.21	215/29	0.95	0.884	195/34	1.2	0.532	152/26	1.37	0.362	57/172	1.12	0.647
GLU	>140	192/52	1.31	0.269	189/40	1.09	0.778	138/41	1.6	0.107	62/167	0.95	0.848
HCT	<36	119/125	2.46	<0.001	124/105	1.96	0.003	90/87	2.14	0.007	79/150	1.1	0.694
HGB	<12	124/120	2.11	0.001	130/99	1.94	0.004	97/80	2.76	0.001	80/149	1.13	0.62
K	>5.5	240/4	1.97	0.25	228/1	NE	0.995	176/2	1.05	0.96	52/177	1.41	0.159
K	<3.5	11/233	0.54	0.39	12/217	0.71	0.633	2/176	NE	0.996	41/188	0.82	0.526
LDH	>333	143/25	0.77	0.507	77/26	2.67	0.003	86/14	1.25	0.68	23/64	3.5	<0.001
MCH	<27	29/215	1.23	0.525	31/198	2.09	0.007	23/154	1.71	0.124	84/145	1.15	0.546
MCHC	<32	45/199	0.93	0.785	39/190	0.96	0.908	27/150	1.11	0.801	62/167	1.29	0.296
MCV	<80	15/229	1.95	0.072	16/213	1.63	0.191	11/166	1.52	0.371	43/186	1.2	0.483
MPV	<8.9	207/37	1.26	0.435	188/41	0.83	0.523	151/26	1.02	0.961	40/189	0.96	0.888
PRT	<6.3	28/214	2.72	<0.001	56/169	3.01	<0.001	29/148	4.93	<0.001	92/132	2.38	<0.001

## Sheet: S4-Table TTD
		Baseline			2-8 weeks			8-14 weeks			15% change between baseline and 2-8 weeks
Variable	Threshold	Below/Above (n)	HR	pvalue	Below/Above (n)	HR	pvalue	Below/Above (n)	HR	pvalue	ΔAbove/Below 15%	HR	pvalue
WBC	>10.5	190/55	1.04	0.854	176/53	2.23	<0.001	148/29	1.5	0.13	69/160	1.74	0.003
EOS	<0.05	57/187	1.09	0.687	51/177	1.31	0.201	41/131	1.48	0.105	57/170	1.22	0.325
LYM	<0.9	64/181	1.28	0.214	67/162	1.6	0.013	53/124	1.62	0.028	56/173	1.23	0.308
MON	>0.9	172/73	1.35	0.109	179/50	2.12	<0.001	151/25	1.2	0.499	75/154	1.14	0.481
NEU	>7	178/67	1.18	0.405	163/66	2.31	<0.001	136/41	1.94	0.004	75/154	1.91	<0.001
RBC	<4.2	153/92	1.36	0.088	151/78	1.48	0.041	114/63	1.12	0.58	68/161	1.06	0.765
PLA	>450	223/22	0.85	0.613	216/13	1.1	0.8	168/9	0.66	0.475	40/189	1.43	0.106
NLR	>5	146/99	1.21	0.274	133/96	2.23	<0.001	107/70	1.72	0.008	81/148	2.13	<0.001
PLR	>150	84/161	1.04	0.811	74/155	1.02	0.9	61/115	1.5	0.056	81/148	1.17	0.391
dNLR	>3	152/93	1.16	0.398	146/83	1.86	0.001	114/62	1.87	0.003	71/158	1.68	0.005
ALB	<3.5	89/153	1.29	0.149	115/110	1.78	0.001	78/99	1.8	0.004	75/149	1.99	<0.001
SOD	<135	25/219	1.24	0.417	37/192	1.92	0.003	24/154	2.76	<0.001	75/154	1.01	0.974
ALP	>147	209/33	1.46	0.113	186/39	1.43	0.112	144/33	2.19	0.001	55/169	1.81	0.004
ALT	>40	217/25	1.34	0.287	184/41	1.83	0.004	149/27	1.85	0.017	75/149	1.75	0.002
AST	>40	218/24	1.46	0.17	188/37	2.43	<0.001	159/18	1.68	0.126	67/157	1.91	0.001
BLRt	>1	221/21	1.41	0.197	205/20	1.69	0.064	164/13	1.72	0.106	39/185	1.12	0.631
BUN	>20	172/72	0.77	0.175	159/70	1.41	0.065	126/52	0.91	0.686	86/143	1.51	0.021
CA	>10.2	214/30	1.23	0.397	219/10	2.04	0.039	166/12	1.69	0.117	33/196	1.06	0.811
CA	<8.5	9/235	0.74	0.677	26/203	2.52	<0.001	17/161	3.01	<0.001	96/133	1.28	0.163
CHL	<98	25/219	1.93	0.008	28/201	1.52	0.091	14/164	3.06	<0.001	76/153	1.25	0.234
CO2	<23	20/224	0.98	0.939	37/192	1.23	0.393	18/160	0.9	0.791	106/123	1.19	0.312
CRE	>1.21	215/29	0.85	0.53	195/34	1.17	0.485	152/26	0.96	0.881	57/172	1.02	0.934
GLU	>140	192/52	1.38	0.103	189/40	1.01	0.98	138/41	1.49	0.078	62/167	1.02	0.932
HCT	<36	119/125	1.53	0.014	124/105	1.3	0.144	90/87	1.18	0.419	79/150	1.07	0.706
HGB	<12	124/120	1.29	0.141	130/99	1.04	0.813	97/80	1.26	0.252	80/149	1.05	0.785
K	>5.5	240/4	1.6	0.423	228/1	NE	0.994	176/2	2.94	0.133	52/177	1.18	0.421
K	<3.5	11/233	0.42	0.134	12/217	0.55	0.31	2/176	NE	0.994	41/188	0.83	0.454
LDH	>333	143/25	0.76	0.395	77/26	1.67	0.081	86/14	1.58	0.265	23/64	2.1	0.016
MCH	<27	29/215	0.9	0.695	31/198	1.39	0.176	23/154	1.09	0.78	84/145	1.13	0.495
MCHC	<32	45/199	0.7	0.135	39/190	0.7	0.178	27/150	0.75	0.365	62/167	1.02	0.916
MCV	<80	15/229	1.31	0.437	16/213	1.04	0.92	11/166	1.15	0.717	43/186	1.27	0.26
MPV	<8.9	207/37	1.08	0.733	188/41	0.67	0.061	151/26	0.83	0.471	40/189	1.19	0.431
PRT	<6.3	28/214	1.85	0.013	56/169	2.37	<0.001	29/148	3.29	<0.001	92/132	1.65	0.006
typ	Threshold	B_Above.Below	B_HR	B_pval	L_Above.Below	L_HR	L_pval	L2_Above.Below	L2_HR	L2_pval	D1_delta_Normal.Abnormal	D1delta_HR	D1delta_pval
WBC	>10.5	190/55	1.04	0.854	176/53	2.23	0	148/29	1.5	0.13	69/160	1.74	0.003
EOS	<0.05	57/187	1.09	0.687	51/177	1.31	0.201	41/131	1.48	0.105	57/170	1.22	0.325
LYM	<0.9	64/181	1.28	0.214	67/162	1.6	0.013	52/124	1.62	0.027	56/173	1.23	0.308
MON	>0.9	172/73	1.35	0.109	179/50	2.12	0	152/24	1.25	0.409	75/154	1.14	0.481
NEU	>7	178/67	1.18	0.405	163/66	2.31	0	136/40	1.95	0.003	75/154	1.91	0
RBC	<4.2	153/92	1.36	0.088	151/78	1.48	0.041	114/63	1.12	0.58	68/161	1.06	0.765
PLA	>450	223/22	0.85	0.613	216/13	1.1	0.8	168/9	0.66	0.475	40/189	1.43	0.106
N2L	>5	146/99	1.21	0.274	133/96	2.23	0	107/69	1.73	0.008	81/148	2.13	0
P2L	>150	84/161	1.04	0.811	74/155	1.02	0.9	61/115	1.5	0.056	81/148	1.17	0.391
dNLR	>3	154/91	1.22	0.282	146/83	1.86	0.001	114/62	1.87	0.003	71/158	1.68	0.005
ALB	<3.5	89/153	1.29	0.149	115/110	1.78	0.001	78/99	1.8	0.004	75/149	1.99	0
SOD	<135	25/219	1.24	0.417	37/192	1.92	0.003	24/154	2.76	0	75/154	1.01	0.974
ALP	>147	209/33	1.46	0.113	186/39	1.43	0.112	144/33	2.19	0.001	55/169	1.81	0.004
ALT	>40	217/25	1.34	0.287	184/41	1.83	0.004	149/27	1.85	0.017	75/149	1.75	0.002
AST	>40	218/24	1.46	0.17	188/37	2.43	0	159/18	1.68	0.126	67/157	1.91	0.001
BLRt	>1	221/21	1.41	0.197	205/20	1.69	0.064	164/13	1.72	0.106	38/186	1.04	0.877
BUN	>20	172/72	0.77	0.175	159/70	1.41	0.065	126/52	0.91	0.686	86/143	1.51	0.021
CA	>10.2	214/30	1.23	0.397	219/10	2.04	0.039	166/12	1.69	0.117	33/196	1.06	0.811
CHL	<98	25/219	1.93	0.008	28/201	1.52	0.091	14/164	3.06	0	76/153	1.25	0.234
CO2	<23	20/224	0.98	0.939	37/192	1.23	0.393	18/160	0.9	0.791	106/123	1.19	0.312
CRE	>1.21	215/29	0.85	0.53	195/34	1.17	0.485	152/26	0.96	0.881	57/172	1.02	0.934
GFR	<60	73/57	1.58	0.077	62/56	1.51	0.119	51/34	1.73	0.096	16/86	1.89	0.061
GLU	>140	192/52	1.38	0.103	189/40	1.01	0.98	138/41	1.49	0.078	62/167	1.02	0.932
HCT	<36	119/125	1.53	0.014	124/105	1.3	0.144	90/87	1.18	0.419	79/150	1.07	0.706
HGB	<12	124/120	1.29	0.141	130/99	1.04	0.813	97/80	1.26	0.252	80/149	1.05	0.785
K	>5.5	240/4	1.6	0.423	228/1	0	0.994	176/2	2.94	0.133	52/177	1.18	0.421
LDH	>333	143/25	0.76	0.395	77/26	1.67	0.081	86/14	1.58	0.265	23/64	2.1	0.016
MCH	<27	29/215	0.9	0.695	31/198	1.39	0.176	23/154	1.09	0.78	84/145	1.13	0.495
MCHC	<32	45/199	0.7	0.135	39/190	0.7	0.178	27/150	0.75	0.365	62/167	1.02	0.916
MCV	>100	225/19	1.21	0.509	217/12	1.1	0.802	169/8	0.36	0.156	11/218	1.06	0.896
MPV	<8.9	207/37	1.08	0.733	188/41	0.67	0.061	152/25	0.85	0.551	40/189	1.19	0.431
PRT	<6.3	28/214	1.85	0.013	56/169	2.37	0	29/148	3.29	0	92/132	1.65	0.006

## Sheet: S5-Table CR+PR  vs other
		Baseline			2-8 weeks			8-14 weeks			15% change between baseline and 2-8 weeks
Variable	Threshold	Below/Above (n)	OR	pvalue	Below/Above (n)	OR	pvalue	Below/Above (n)	OR	pvalue	ΔAbove/Below 15%	OR	pvalue
WBC	>10.5	128/36	1.12	0.778	134/26	0.6	0.267	126/24	0.53	0.191	69/160	0.52	0.089
EOS	<0.05	30/133	1.04	0.927	29/130	1.03	0.952	29/116	0.57	0.209	38/120	2.2	0.036
LYM	<0.9	40/124	0.66	0.29	42/118	1.48	0.284	46/104	0.77	0.47	37/123	1.54	0.259
MON	>0.9	120/44	0.73	0.38	133/27	0.36	0.038	129/20	0.73	0.52	75/154	0.57	0.116
NEU	>7	126/38	1.14	0.722	125/35	0.6	0.213	114/36	0.46	0.061	75/154	0.54	0.098
RBC	<4.2	99/65	0.79	0.465	102/58	0.68	0.251	96/54	1.04	0.912	43/117	1.58	0.201
PLA	>450	151/13	0.95	0.928	150/10	0.97	0.967	141/9	1.84	0.378	40/189	0.74	0.496
NLR	>5	101/63	0.9	0.75	102/58	0.75	0.391	89/61	0.69	0.279	81/148	0.57	0.116
PLR	>150	63/101	1.23	0.518	54/106	1.12	0.75	55/94	0.88	0.701	81/148	0.79	0.51
dNLR	>3	107/57	1.05	0.891	110/50	0.66	0.251	97/52	0.64	0.206	71/158	0.87	0.698
ALB	<3.5	50/112	0.53	0.081	67/93	0.79	0.469	64/85	0.66	0.224	42/117	0.85	0.669
SOD	<135	16/148	2.83	0.057	23/137	1.15	0.763	18/132	0.89	0.822	54/106	0.9	0.75
ALP	>147	144/18	0.54	0.263	135/25	0.79	0.609	122/27	0.43	0.073	55/169	0.9	0.782
ALT	>40	144/18	0.72	0.534	132/28	0.53	0.157	126/22	0.95	0.919	75/149	0.44	0.027
AST	>40	147/15	0.73	0.575	137/23	0.36	0.053	134/15	0.48	0.224	67/157	0.62	0.215
BLRt	>1	145/17	0.42	0.15	146/14	0.37	0.139	137/12	0.44	0.234	39/185	0.83	0.656
BUN	>20	118/46	1.25	0.53	120/40	0.97	0.926	106/44	0.75	0.427	86/143	0.61	0.158
CA	<8.5	4/160	0.5	0.552	11/149	1.23	0.736	12/138	0.26	0.09	52/108	1.25	0.52
CA	>10.2	145/19	0.88	0.791	155/5	0.36	0.36	139/11	0.29	0.125	33/196	0.74	0.496
CHL	<98	14/150	3.03	0.058	16/144	1.52	0.423	11/139	1.2	0.773	50/110	1.08	0.811
CO2	<23	11/153	1.3	0.684	20/140	2.46	0.065	12/138	2.12	0.221	71/89	1.39	0.307
CRE	>1.21	143/21	1.16	0.747	135/25	0.64	0.342	127/23	0.9	0.816	57/172	1.46	0.308
GLU	>140	129/35	0.75	0.467	133/27	1.45	0.384	116/34	1.58	0.245	62/167	0.99	0.974
HCT	<36	74/90	0.64	0.166	81/79	0.66	0.209	75/75	0.64	0.186	53/107	1.49	0.237
HGB	<12	74/90	0.46	0.02	84/76	0.89	0.717	80/70	0.71	0.309	52/108	1.57	0.184
K	>5.5	162/2	1.54	0.765	159/1	NE	0.987	148/2	1.43	0.803	52/177	0.88	0.749
K	<3.5	5/159	2.34	0.358	4/156	0.48	0.528	1/149	NE	0.987	24/136	1.05	0.91
LDH	>333	95/19	0.91	0.863	58/14	0.52	0.353	72/12	0.22	0.064	23/64	0.28	0.123
MCH	<27	16/148	0.48	0.216	20/140	0.59	0.305	19/131	0.23	0.024	59/101	0.8	0.512
MCHC	<32	25/139	1.49	0.355	19/141	2.86	0.039	20/130	0.43	0.119	42/118	1.3	0.479
MCV	<80	9/155	0.42	0.285	10/150	0.35	0.188	9/141	0.39	0.245	33/127	0.57	0.179
MPV	<8.9	139/25	0.98	0.968	136/24	1.45	0.432	129/21	1.17	0.745	32/128	0.5	0.112
PRT	<6.3	14/148	0.57	0.361	29/131	0.73	0.458	23/126	0.44	0.107	51/108	0.9	0.769

## Sheet: S7-Prognosis Groups
			Poor Prognosis (n=151)						Good Prognosis (n=91)
(a) TTD			Single Variable		Multivariable			Single Variable		Multivariable
Variable	Category	n	HR	pval	HR_M	M_pval	n	HR	pval	HR_M	M_pval
PDL1 Status
	Negative	27	Ref		Ref		23	Ref		Ref
	Not tested	73	1.37	0.29433	1.12	0.72036	41	0.71	0.35001	0.66	0.26893
	Positive	51	1.07	0.84024	0.81	0.53653	27	0.7	0.36175	0.74	0.46441
Baseline NLR
	<5	71	Ref		Ref		73	Ref		Ref
	>=5	80	1.2	0.39323	1.31	0.23899	18	0.71	0.40085	0.48	0.10396
Delta NLR>1
	No	85	Ref		Ref		70	Ref		Ref
	Yes	55	2.81	0.0001	4.05	3e-05	18	2.34	0.01264	2.99	0.00213
Mild Anemia Baseline
	HGB>=12	110	Ref		Ref		17	Ref		Ref
	HGB<12	41	1.13	0.61171	1.16	0.55306	74	0.8	0.61796	0.53	0.19089
Rash
	No	136	Ref		Ref		75	Ref		Ref
	Yes	15	0.62	0.18321	0.58	0.13184	16	0.35	0.02857	0.3	0.01437
(b) OS
Variable	Category	n	HR	pval	HR_M	M_pval	n	HR	pval	HR_M	M_pval
PDL1 Status
	Negative	27	Ref		Ref		23	Ref		Ref
	Not tested	73	1.22	0.55097	1.08	0.83904	41	0.73	0.51537	0.61	0.33905
	Positive	51	0.59	0.1938	0.41	0.03838	27	0.63	0.38401	0.65	0.47082
Baseline NLR
	<5	71	Ref		Ref		73	Ref		Ref
	>=5	80	1.52	0.09807	1.6	0.08404	18	0.92	0.88366	0.46	0.2375
Delta NLR>1
	No	85	Ref		Ref		70	Ref		Ref
	Yes	55	2.81	0.0001	4.05	0	18	3.73	0.00203	5.48	0.00053
Mild Anemia Baseline
	HGB>=12	110	Ref		Ref		17	Ref		Ref
	HGB<12	41	1.53	0.15318	1.69	0.09143	74	2.02	0.13272	1.16	0.78553
Rash
	No	136	Ref		Ref		75	Ref		Ref
	Yes	15	0.69	0.39107	0.55	0.18165	16	0.15	0.06463	0.1	0.03276
		Poor Prognosis (n=93)					Good Prognosis (n=69)
(c) Response
Variable	Category	n	OR	pval	OR_M	M_pval	n	OR	pval	OR_M	M_pval
PDL1 Status
	Negative	20	Ref		Ref		16	Ref		Ref
	Not tested	50	1.71	0.39861	1.94	0.34162	33	1.08	0.89848	1.23	0.75577
	Positive	23	6.22	0.00937	7.74	0.00765	20	3.1	0.10524	3.06	0.12705
Baseline NLR
	<5	45	Ref		Ref		55	Ref		Ref
	>=5	48	0.68	0.37904	0.68	0.44824	14	2.5	0.13943	2.75	0.12596
Delta NLR>1
	No	60	Ref		Ref		58	Ref		Ref
	Yes	30	0.51	0.16731	0.31	0.0406	11	0.38	0.17679	0.34	0.16548
Mild Anemia Baseline
	HGB>=12	29	Ref		Ref		60	Ref		Ref
	HGB<12	64	0.29	0.00896	0.25	0.00897	9	1.53	0.5557	1.78	0.47091
Rash
	No	83	Ref		Ref		57	Ref		Ref
	Yes	10	1.24	0.75238	1.59	0.52886	12	1.19	0.782	1.25	0.74668
